# Supplementary material for: PVN-mPFC OT projections modulate pup-directed pup care or attacking in virgin mandarin voles
Source: eLife. 2024 Oct 16;13:RP96543. doi: 10.7554/eLife.96543 (PMC11483125; doi:10.7554/eLife.96543)
Supplement: Figure 7—source data 1. [file elife-96543-fig7-data1.xlsx]

## Sheet: Sheet1
Figure 7-Source Data 1 for 7f, g, h, i
Sex	Treatment	Latency of approach (s)			Latency of infanticide (s)
		OFF	ON	OFF vs. ON	OFF	ON	OFF vs. ON
Female	mCherry	26.994	22.974	P = 0.581	28.684	24.237	P = 0.774
		22.573	27.573		23.893	29.648
		17.328	13.93		20.947	16.328
		24.907	19.537		27.574	21.874
		20.971	17.428		22.864	20.918
		14.681	19.298		15.736	22.572
	eNpHR	27.845	14.836	P < 0.0001	29.962	15.946	P < 0.0001
		18.536	8.756		21.683	11.485
		23.961	13.846		25.352	15.758
		25.975	12.483		26.99	14.768
		22.758	12.907		24.813	14.274
		17.64	6.457		20.682	7.809
mCHerry vs. eNpHR		P = 0.324	P < 0.05	mCherry/eNpHR2:η2 = 0.391 OFF/ON:η2 = 0.853 mCherry/eNpHR * OFF/ON: η2 = 0.878	P = 0.210	P < 0.05	mCherry/eNpHR2:η2 = 0.531 OFF/ON:η2 = 0.838 mCherry/eNpHR * OFF/ON: η2 = 0.812
Male	mCherry	47.218	40.836	P = 0.169	50.861	43.971	P = 0.143
		42.875	49.372		45.739	52.075
		31.867	29.436		34.751	31.85
		48.826	42.438		50.97	44.253
		55.271	48.352		58.362	50.647
		42.987	38.531		45.275	40.894
	eNpHR	42.757	26.732	P < 0.001	46.438	29.436	P < 0.001
		33.715	23.748		36.186	25.758
		58.463	41.368		62.746	44.63
		43.783	29.876		45.249	32.759
		40.273	29.647		43.758	32.867
		45.326	33.867		49.241	35.636
mCHerry vs. eNpHR		P = 0.900	P = 0.103	mCherry/eNpHR2:η2 = 0.174 OFF/ON:η2 = 0.877 mCherry/eNpHR * OFF/ON: η2 = 0.831	P = 0.952	P = 0.114	mCherry/eNpHR2:η2 = 0.151 OFF/ON:η2 = 0.885 mCherry/eNpHR * OFF/ON: η2 = 0.814
eNpHR		gender*group F(1,10) = 1.974, P = 0.190 gender main effect F(1,10) = 39.403, P = 0.000092,η2 = 0.798 group main effect F(1,10) = 312.234, P ＜ 0.0001,η2 = 0.969			gender*group F(1,10) = 2.183, P = 0.170 gender main effect F(1,10) = 40.836, P = 0.000079,η2 = 0.803 group main effect F(1,10) = 294.243, P ＜ 0.0001,η2 = 0.967
Figure 7-Source Data 1 for 7j, o
Sex	Treatment	Latency of approach (s)
		OFF	ON	OFF vs. ON
Female	mCherry	21.585	23.683	P = 0.154
		20.48	19.473
		23.573	21.673
		13.571	10.869
		21.738	20.362
		18.327	16.218
	eNpHR	17.27	15.747	P = 0.104
		22.462	23.472
		25.573	22.847
		13.473	10.874
		24.648	24.869
		22.357	20.573
mCHerry vs. eNpHR		P = 0.412	P = 0.623
Male	mCherry	28.128	21.978	P = 0.410
		33.738	37.878
		38.873	31.482
		47.867	50.98
		31.163	29.762
		38.882	36.213
	eNpHR	38.836	36.218	P = 0.298
		26.583	25.289
		39.827	37.193
		51.878	48.193
		37.217	34.937
		33.982	38.287
mCHerry vs. eNpHR		P = 0.584	P = 0.617
eNpHR		gender*group F(1,10) = 0.010, P = 0.922,η2 = 0.001 gender main effect F(1,10) = 20.713, P = 0.001,η2 = 0.674 group main effect F(1,10) = 3.817, P = 0.079,η2 = 0.276
Figure 7-Source Data 1 for 7k, p
Sex	Treatment	Latency of retrieve (s)
		OFF	ON	OFF vs. ON
Female	mCherry	35.846	35.538	P = 0.163
		35.617	31.573
		38.437	32.738
		20.846	19.638
		37.573	35.683
		30.573	32.683
	eNpHR	26.368	27.381	P = 0.454
		38.472	32.583
		36.571	36.274
		15.846	21.758
		42.738	35.472
		39.869	36.753
mCHerry vs. eNpHR		P = 0.956	P = 0.838
Male	mCherry	40.847	38.846	P = 0.204
		48.223	52.183
		52.383	39.382
		56.283	58.46
		51.382	39.481
		47.284	42.837
	eNpHR	52.284	48.74	P = 0.916
		38.48	39.382
		51.982	49.183
		59.384	63.382
		47.379	50.821
		56.421	55.284
mCHerry vs. eNpHR		P = 0.647	P = 0.188
eNpHR		gender*group F(1,10) = 0.548, P = 0.476 gender main effect F(1,10) = 17.147, P = 0.002,η2 = 0.632 group main effect F(1,10) = 0.383, P = 0.550
Figure 7-Source Data 1 for 7l, q
Sex	Treatment	Time of grooming (s)
		OFF	ON	OFF vs. ON
Female	mCherry	67.273	61.583	P = 0.112
		74.193	77.194
		80.176	77.231
		62.312	60.978
		64.483	61.438
		63.968	55.231
	eNpHR	72.583	66.383	P = 0.063
		67.282	62.273
		85.218	83.231
		71.582	61.198
		78.296	72.937
		57.274	60.172
mCHerry vs. eNpHR		P = 0.382	P = 0.597
Male	mCherry	62.384	57.289	P = 0.336
		51.842	68.282
		62.184	52.373
		78.482	72.389
		66.837	57.846
		59.282	44.284
	eNpHR	58.274	54.748	P = 0.160
		64.284	58.243
		82.386	74.284
		63.673	66.271
		72.876	63.284
		77.212	80.183
mCHerry vs. eNpHR		P = 0.308	P = 0.358
eNpHR		gender*group F(1,10) = 0.065, P = 0.804 gender main effect F(1,10) = 0.133, P = 0.723,η2 = 0.013 group main effect F(1,10) = 7.809, P = 0.019,η2 = 0.439
Figure 7-Source Data 1 for 7m, r
Sex	Treatment	Time of sniff (s)
		OFF	ON	OFF vs. ON
Female	mCherry	11.478	17.826	P = 0.850
		14.372	12.637
		8.216	9.386
		18.783	13.793
		12.497	13.538
		14.217	10.378
	eNpHR	16.867	12.436	P = 0.486
		9.272	8.847
		19.235	17.372
		16.589	18.846
		17.824	13.228
		13.693	16.758
mCHerry vs. eNpHR		P = 0.384	P = 0.502
Male	mCherry	19.383	17.284	P = 0.214
		21.837	19.383
		17.274	19.48
		20.284	19.223
		11.837	9.353
		13.768	13.385
	eNpHR	24.638	22.748	P = 0.171
		18.382	19.627
		22.827	20.487
		14.273	10.379
		10.342	11.728
		20.742	17.228
mCHerry vs. eNpHR		P = 0.632	P = 0.754
eNpHR		gender*group F(1,10) = 0.095, P = 0.764 gender main effect F(1,10) = 1.203, P = 0.298 group main effect F(1,10) = 2.361, P = 0.155
Figure 7-Source Data 1 for 7n, s
Sex	Treatment	Time of crouch (s)
		OFF	ON	OFF vs. ON
Female	mCherry	76.43	82.573	P = 0.584
		86.273	90.129
		102.832	106.372
		69.173	83.284
		94.536	90.38
		92.758	100.372
	eNpHR	92.482	86.362	P = 0.682
		110.832	107.472
		94.83	89.479
		75.824	77.121
		94.286	104.42
		103.482	109.273
mCHerry vs. eNpHR		P = 0.782	P = 0.793
Male	mCherry	79.248	64.28	P = 0.121
		64.237	62.117
		82.743	74.886
		64.221	72.479
		55.282	86.239
		76.274	50.32
	eNpHR	64.28	75.472	P = 0.622
		79.226	76.237
		83.274	63.775
		87.362	58.328
		75.758	85.283
		59.347	68.23
mCHerry vs. eNpHR		P = 0.735	P = 0.549
eNpHR		gender*group F(1,10) = 0.297, P = 0.598 gender main effect F(1,10) = 16.720, P = 0.002,η2 = 0.626 group main effect F(1,10) = 0.191, P = 0.671
