# Supplementary material for: PVN-mPFC OT projections modulate pup-directed pup care or attacking in virgin mandarin voles
Source: eLife. 2024 Oct 16;13:RP96543. doi: 10.7554/eLife.96543 (PMC11483125; doi:10.7554/eLife.96543)
Supplement: Figure 9—source data 1. [file elife-96543-fig9-data1.xlsx]

## Sheet: Sheet1
Figure 9-Source Data 1 for fig9b
Transfection of CHR2 in OT cells
OT+CHR2-	76	58	57
OT+CHR2+	123	146	137
Transfection of eNpHR3.0 in OT cells
OT+eNpHR-	66	63	54
OT+eNpHR+	135	138	139
